# Supplementary material for: Sensorimotor Experience Influences Recovery of Forelimb Abilities but Not Tissue Loss after Focal Cortical Compression in Adult Rats
Source: PLoS One. 2011 Feb 16;6(2):e16726. doi: 10.1371/journal.pone.0016726 (PMC3040209; doi:10.1371/journal.pone.0016726)
Supplement: Table S1 — Mean scores on paw preference test. The mean number of rearing on a cylinder wall during 3 minute periods is given for each forepaw on the 5th, 16th and 30th days after the cortical compression. These values were used to determine the asymmetry index (AI) illustrated in Fig. 4. (XLS) [file pone.0016726.s001.xls]

## Sheet: Feuille1
						Mean score ± standard deviation in paw preference test
			Day 5				Day 16				Day 30
groups		Right	/	Left		Right	/	Left		Right	/	Left
C		4.80 ± 1.64	/	4.75 ± 1.26		6.80 ± 1.92	/	6.00 ± 0.82		6.40 ± 1.67	/	5.75 ± 0.50
S		3.60 ± 1.34	/	4.00 ± 1.15		4.80 ± 0.84	/	3.75 ± 0.96		5.80 ± 1.64	/	4.75 ± 1.50
I-SE		1.00 ± 0.00	/	6.75 ± 0.96		1.80 ± 0.84	/	7.25 ± 3,20		1.60 ± 0.55	/	3.25 ± 0.96
S-EE		6.60 ± 1.14	/	6.00 ± 0.82		8.20 ± 0.84	/	8.00 ± 1.41		6.60 ± 2.07	/	6.00 ± 0.00
I-EE		2.20 ± 0.45	/	12.75 ± 2.36		6.90 ± 0.89	/	11.75 ± 1.71		7.80 ± 0.84	/	10.50 ± 1.29
IR		0.00 ± 0.00	/	13.25 ± 6.85		0.60 ± 0.89	/	6.75 ± 4.57		1.20 ± 0.45	/	5.25 ± 1.89
R		0.00 ± 0.00	/	7.00 ± 5.60		0.40 ± 0.55	/	6.00 ± 2.16		1.20 ± 0.45	/	4.75 ± 2.22
						Table 1
