# Supplementary material for: Sensorimotor Experience Influences Recovery of Forelimb Abilities but Not Tissue Loss after Focal Cortical Compression in Adult Rats
Source: PLoS One. 2011 Feb 16;6(2):e16726. doi: 10.1371/journal.pone.0016726 (PMC3040209; doi:10.1371/journal.pone.0016726)
Supplement: Table S2 — Mean times on the adhesive removal test. The average of the time (sec) necessary to remove a calibrated strip of adhesive from each forepaw is given on the 5th, 16th and 30th days after the cortical compression. These values were used to determine the asymmetry index (AI) illustrated in Fig. 5. (XLS) [file pone.0016726.s002.xls]

## Sheet: Feuille1
						Mean time ± standard deviation in adhesive removal test (in second)
			Day 5				Day 16				Day 30
groups		Right	/	Left		Right	/	Left		Right	/	Left
C		19.05 ± 13.54	/	20.41 ± 17.35		9.44 ± 4.77	/	9.12 ± 3.72		7.88 ± 3.59	/	7.72 ± 3.28
S		16.68 ± 14.60	/	17.20 ± 14.19		7.00 ± 2.69	/	7.44 ± 2.76		7.04 ± 2.04	/	7.44 ± 1.63
I-SE		173.72 ± 115.29	/	28.60 ± 20.30		39.74 ± 22.25	/	16.17 ± 8.59		36.06 ± 18.82	/	16.84 ± 10.15
S-EE		8.06 ± 3.07	/	8.38 ± 3.01		8.04 ± 2.48	/	8.34 ± 2.76		11.78 ± 3.82	/	11.48 ± 3.70
I-EE		123.53 ± 58.94	/	18.44 ± 4.04		72.68 ± 45.18	/	58.06 ± 49.14		40.74 ± 57.82	/	40.24 ± 58.71
IR		300.00 ± 0.00	/	14.18 ± 5.53		100.25 ± 83.86	/	23.60 ± 20.01		94.45 ± 84.07	/	27.40 ± 23.22
R		300.00 ± 0.00	/	12.84 ± 7.90		21.68 ± 12.22	/	5.44 ± 2.38		38.63 ± 16.91	/	11.37 ± 5.56
						Table 2
